# Supplementary material for: Anti-TNFα and Anti-IL-1β Monoclonal Antibodies Preserve BV-2 Microglial Homeostasis Under Hypoxia by Mitigating Inflammatory Reactivity and ATF4/MAPK-Mediated Apoptosis
Source: Antioxidants (Basel). 2025 Mar 19;14(3):363. doi: 10.3390/antiox14030363 (PMC11939723; doi:10.3390/antiox14030363)
Supplement: Supplementary file 1 [file antioxidants-14-00363-s001.zip]

Archive with 1 entries (1 files):
- antioxidants-3502466-supplementary.pdf
